# Supplementary material for: Munc13 supports fusogenicity of non-docked vesicles at synapses with disrupted active zones
Source: eLife. 2022 Nov 18;11:e79077. doi: 10.7554/eLife.79077 (PMC9822248; doi:10.7554/eLife.79077)
Supplement: Figure 1—figure supplement 3—source data 1. — (A) Original scans (1 s and 30 s) of Western blots shown in Figure 1—figure supplement 3C. (B) Raw grayscale scans (left) and brightness- and contrast-adjusted scans (right) of Western blots shown in Figure 1—figure supplement 3C. (C) Original scans (5 s and 1 min) of Western blots shown in Figure 1—figure supplement 3F. (D) Raw grayscale scans (left) and brightness- and contrast-adjusted scans (right) of Western blots shown in Figure 1—figure supplement 3F. [file elife-79077-fig1-figsupp3-data1.zip]

Archive with 16 entries (15 files):
- Figure 1-figure supplement 3-source data 1/
- __MACOSX/._Figure 1-figure supplement 3-source data 1
- Figure 1-figure supplement 3-source data 1/Figure 1-figure supplement 3-source data 1A-1s.tif
- __MACOSX/Figure 1-figure supplement 3-source data 1/._Figure 1-figure supplement 3-source data 1A-1s.tif
- Figure 1-figure supplement 3-source data 1/.DS_Store
- __MACOSX/Figure 1-figure supplement 3-source data 1/._.DS_Store
- Figure 1-figure supplement 3-source data 1/Figure 1-figure supplement 3-source data 1D-v1.pdf
- __MACOSX/Figure 1-figure supplement 3-source data 1/._Figure 1-figure supplement 3-source data 1D-v1.pdf
- Figure 1-figure supplement 3-source data 1/Figure 1-figure supplement 3-source data 1B-v1.pdf
- __MACOSX/Figure 1-figure supplement 3-source data 1/._Figure 1-figure supplement 3-source data 1B-v1.pdf
- Figure 1-figure supplement 3-source data 1/Figure 1-figure supplement 3-source data 1C-5s.tif
- __MACOSX/Figure 1-figure supplement 3-source data 1/._Figure 1-figure supplement 3-source data 1C-5s.tif
- Figure 1-figure supplement 3-source data 1/Figure 1-figure supplement 3-source data 1C-1min.tif
- __MACOSX/Figure 1-figure supplement 3-source data 1/._Figure 1-figure supplement 3-source data 1C-1min.tif
- Figure 1-figure supplement 3-source data 1/Figure 1-figure supplement 3-source data 1A-30s.tif
- __MACOSX/Figure 1-figure supplement 3-source data 1/._Figure 1-figure supplement 3-source data 1A-30s.tif
