# Supplementary material for: Munc13 supports fusogenicity of non-docked vesicles at synapses with disrupted active zones
Source: eLife. 2022 Nov 18;11:e79077. doi: 10.7554/eLife.79077 (PMC9822248; doi:10.7554/eLife.79077)
Supplement: Figure 2—figure supplement 2—source data 1. — (A) Original scans (1 s and 30 s) of Western blots shown in Figure 2—figure supplement 2F. (B) Raw grayscale scans (left) and brightness- and contrast-adjusted scans (right) of Western blots shown in Figure 2—figure supplement 2F. [file elife-79077-fig2-figsupp2-data1.zip]

Archive with 8 entries (7 files):
- Figure 2-figure supplement 2-source data 1/
- __MACOSX/._Figure 2-figure supplement 2-source data 1
- Figure 2-figure supplement 2-source data 1/Figure 2-figure supplement 2-source data 1A-1s.tif
- __MACOSX/Figure 2-figure supplement 2-source data 1/._Figure 2-figure supplement 2-source data 1A-1s.tif
- Figure 2-figure supplement 2-source data 1/Figure 2-figure supplement 2-source data 1B-v1.pdf
- __MACOSX/Figure 2-figure supplement 2-source data 1/._Figure 2-figure supplement 2-source data 1B-v1.pdf
- Figure 2-figure supplement 2-source data 1/Figure 2-figure supplement 2-source data 1A-30s.tif
- __MACOSX/Figure 2-figure supplement 2-source data 1/._Figure 2-figure supplement 2-source data 1A-30s.tif
